# Supplementary material for: Prevalence and Antimicrobial Resistance Profile of Diarrheagenic Escherichia coli from Fomites in Rural Households in South Africa
Source: Antibiotics (Basel). 2023 Aug 21;12(8):1345. doi: 10.3390/antibiotics12081345 (PMC10451885; doi:10.3390/antibiotics12081345)
Supplement: Supplementary file 1 [file antibiotics-12-01345-s001.zip]

Archive with 1 entries (1 files):
- antibiotics-2531894-supplementary.pdf
